# Supplementary material for: Mutation of key signaling regulators of cerebrovascular development in vein of Galen malformations
Source: Nat Commun. 2023 Nov 17;14:7452. doi: 10.1038/s41467-023-43062-z (PMC10656524; doi:10.1038/s41467-023-43062-z)
Supplement: Supplementary file 4 — Supplementary Data 1 [file 41467_2023_43062_MOESM4_ESM.xlsx]

## Sheet: Sheet1
ID	Gender	Ethnicity	Capture Method	Family Type	Kinship Validation	In Duran et al., 2019, Neuron?
KVOGM_71-1	Female	African	IDT	Trio	Trio_by_seq	NO
KVOGM_73-1	Female	European	IDT	Trio	Trio_by_seq	NO
KVOGM1-1	Male	European	MedExome	Trio	Trio_by_seq	Yes
KVOGM10-1	Male	European	MedExome	Trio	Trio_by_seq	Yes
KVOGM11-1	Male	European	MedExome	Trio	Trio_by_seq	Yes
KVOGM12-1	Male	European	IDT	Trio	Trio_by_seq	NO
KVOGM121-1	Male	Undetermined	IDT	Trio	Trio_by_seq	NO
KVOGM122-1	Male	European	IDT	Trio	Trio_by_seq	NO
KVOGM13-1	Male	European	IDT	Trio	Trio_by_seq	NO
KVOGM14-1	Male	European	IDT	Trio	Trio_by_seq	NO
KVOGM17-1	Male	European	IDT	Trio	Trio_by_seq	NO
KVOGM20-1	Female	European	IDT	Trio	Trio_by_seq	Yes
KVOGM21-1	Male	European	IDT	Trio	Trio_by_seq	NO
KVOGM23-1	Female	European	IDT	Trio	Trio_by_seq	NO
KVOGM26-1	Male	European	IDT	Trio	Trio_by_seq	Yes
KVOGM28-1	Male	European	IDT	Trio	Trio_by_seq	NO
KVOGM29-1	Male	European	IDT	Trio	Trio_by_seq	Yes
KVOGM30-1	Male	European	IDT	Trio	Trio_by_seq	Yes
KVOGM32-1	Male	European	IDT	Trio	Trio_by_seq	Yes
KVOGM34-1	Male	European	IDT	Trio	Trio_by_seq	Yes
KVOGM35-1	Male	European	IDT	Trio	Trio_by_seq	Yes
KVOGM36-1	Female	European	IDT	Trio	Trio_by_seq	Yes
KVOGM38-1	Male	Mexican	IDT	Trio	Trio_by_seq	Yes
KVOGM4-1	Male	European	MedExome	Trio	Trio_by_seq	Yes
KVOGM40-1	Male	European	IDT	Trio	Trio_by_seq	Yes
KVOGM42-1	Female	Mexican	IDT	Trio	Trio_by_seq	Yes
KVOGM43-1	Male	African	IDT	Trio	Trio_by_seq	Yes
KVOGM44-1	Male	European	IDT	Trio	Trio_by_seq	Yes
KVOGM45-1	Female	European	IDT	Trio	Trio_by_seq	Yes
KVOGM48-1	Female	European	IDT	Trio	Trio_by_seq	NO
KVOGM5-1	Male	Mexican	MedExome	Trio	Trio_by_seq	Yes
KVOGM51-1	Female	European	IDT	Trio	Trio_by_seq	Yes
KVOGM52-1	Female	European	IDT	Trio	Trio_by_seq	Yes
KVOGM56-1	Male	European	IDT	Trio	Trio_by_seq	NO
KVOGM58-1	Male	East_Asian	IDT	Trio	Trio_by_seq	NO
KVOGM6-1	Female	European	MedExome	Trio	Trio_by_seq	Yes
KVOGM63-1	Female	European	IDT	Trio	Trio_by_seq	NO
KVOGM64-1	Female	European	IDT	Trio	Trio_by_seq	NO
KVOGM65-1	Male	East_Asian	IDT	Trio	Trio_by_seq	NO
KVOGM7-1	Female	European	MedExome	Trio	Trio_by_seq	Yes
KVOGM74-1	Female	European	IDT	Trio	Trio_by_seq	NO
KVOGM8-1	Male	European	MedExome	Trio	Trio_by_seq	Yes
KVOGM80-1	Female	East_Asian	IDT	Trio	Trio_by_seq	NO
KVOGM9-1	Female	European	MedExome	Trio	Trio_by_seq	Yes
KVOGM92-1	Male	European	IDT	Trio	Trio_by_seq	NO
VOGM100-1	Female	Mexican	MedExome	Trio	Trio_by_seq	Yes
VOGM102-1	Male	European	MedExome	Trio	Trio_by_seq	Yes
VOGM107-1	Female	European	MedExome	Trio	Trio_by_seq	Yes
VOGM108-1	Male	European	MedExome	Trio	Trio_by_seq	Yes
VOGM110-1	Female	European	MedExome	Trio	Trio_by_seq	Yes
VOGM111-1	Male	European	MedExome	Trio	Trio_by_seq	Yes
VOGM113-1	Male	European	MedExome	Trio	Trio_by_seq	Yes
VOGM114-1	Female	European	MedExome	Trio	Trio_by_seq	Yes
VOGM46-1	Male	European	IDT	Trio	Trio_by_seq	Yes
KVOGM120-1	Male	European	IDT	Trio	Trio_by_seq	NO
KVOGM15-1	Male	European	IDT	Trio	Trio_by_seq	Yes
KVOGM16-1	Male	European	IDT	Trio	Trio_by_seq	NO
KVOGM18-1	Male	European	IDT	Trio	Trio_by_seq	Yes
KVOGM2-1	Male	Undetermined	MedExome	Trio	Trio_by_seq	Yes
KVOGM22-1	Female	European	IDT	Trio	Trio_by_seq	Yes
KVOGM24-1	Male	European	IDT	Trio	Trio_by_seq	Yes
KVOGM25-1	Male	European	IDT	Trio	Trio_by_seq	Yes
KVOGM27-1	Male	African	IDT	Trio	Trio_by_seq	NO
KVOGM3-1	Female	European	IDT	Trio	Trio_by_seq	Yes
KVOGM31-1	Female	European	IDT	Trio	Trio_by_seq	Yes
KVOGM37-1	Male	European	IDT	Trio	Trio_by_seq	Yes
KVOGM39-1	Male	European	IDT	Trio	Trio_by_seq	NO
KVOGM41-1	Male	European	IDT	Trio	Trio_by_seq	Yes
KVOGM50-1	Male	European	IDT	Trio	Trio_by_seq	NO
KVOGM53-1	Male	European	IDT	Trio	Trio_by_seq	NO
KVOGM54-1	Female	European	IDT	Trio	Trio_by_seq	Yes
KVOGM55-1	Female	European	IDT	Trio	Trio_by_seq	Yes
KVOGM59-1	Female	East_Asian	IDT	Trio	Trio_by_seq	NO
KVOGM60-1	Male	European	IDT	Trio	Trio_by_seq	NO
KVOGM66-1	Male	East_Asian	IDT	Trio	Trio_by_seq	NO
KVOGM84-1	Male	European	IDT	Trio	Trio_by_seq	NO
KVOGM91-1	Female	European	IDT	Trio	Trio_by_seq	NO
VOGM101-1	Male	European	MedExome	Trio	Trio_by_seq	Yes
VOGM104-1	Male	European	MedExome	Trio	Trio_by_seq	Yes
VOGM105-1	Male	European	MedExome	Trio	Trio_by_seq	Yes
VOGM106-1	Male	European	MedExome	Trio	Trio_by_seq	NO
VOGM109-1	Male	Mexican	MedExome	Trio	Trio_by_seq	Yes
VOGM112-1	Male	European	MedExome	Trio	Trio_by_seq	Yes
VOGM115-1	Male	European	MedExome	Trio	Trio_by_seq	Yes
VOGM47-1	Male	European	IDT	Trio	Trio_by_seq	Yes
KVOGM123-1	Male	European	IDT	Trio	Trio_by_seq	NO
KVOGM126-1	Female	Mexican	IDT	Trio	Trio_by_seq	NO
KVOGM127-1	Male	European	IDT	Trio	Trio_by_seq	NO
KVOGM130-1	Male	European	IDT	Trio	Trio_by_seq	NO
KVOGM131-1	Female	European	IDT	Trio	Trio_by_seq	NO
VOGM103-1	Female	European	MedExome	Proband+Mom	NA	NO
KVOGM119-1	Male	European	IDT	Proband+Mom	NA	NO
KVOGM_57-1	Male	African_American	IDT	Proband+Mom	NA	NO
KVOGM_72-1	Male	East_Asian	IDT	Proband+Father	NA	NO
KVOGM117-1	Female	European	IDT	Proband+Mom	NA	NO
KVOGM118-1	Male	European	IDT	Proband+Mom	NA	NO
KVOGM124-1	Female	East_Asian	IDT	Singleton	NA	NO
KVOGM125-1	Male	East_Asian	IDT	Singleton	NA	NO
KVOGM33-1	Female	Mexican	IDT	Proband+Mom	NA	Yes
KVOGM49-1	Male	Undetermined	IDT	Proband+Mom	NA	Yes
KVOGM68-1	Female	European	IDT	Proband+Mom	NA	NO
KVOGM69-1	Female	Undetermined	IDT	Proband+Mom	NA	NO
KVOGM70-1	Female	European	IDT	Proband+Mom	NA	NO
KVOGM77-1	Female	European	IDT	Singleton	NA	NO
KVOGM82-1	Male	European	IDT	Proband+Father	NA	NO
KVOGM83-1	Male	European	IDT	Singleton	NA	NO
KVOGM86-1	Male	European	IDT	Proband+Mom	NA	NO
KVOGM88-1	Male	European	IDT	Singleton	NA	NO
KVOGM89-1	Male	European	IDT	Singleton	NA	NO
KVOGM90-1	Female	European	IDT	Singleton	NA	NO
KVOGM93-1	Male	European	IDT	Singleton	NA	NO
KVOGM94-1	Female	African_American	IDT	Singleton	NA	NO
KVOGM95-1	Female	European	IDT	Singleton	NA	NO
KVOGM96-1	Male	European	IDT	Singleton	NA	NO
