# Supplementary material for: Mutation of key signaling regulators of cerebrovascular development in vein of Galen malformations
Source: Nat Commun. 2023 Nov 17;14:7452. doi: 10.1038/s41467-023-43062-z (PMC10656524; doi:10.1038/s41467-023-43062-z)
Supplement: Supplementary file 5 — Supplementary Data 2 [file 41467_2023_43062_MOESM5_ESM.xlsx]

## Sheet: Sheet1
ID	CHROM	POS	REF	ALT	Gene	AA change	Variant_Class	MetaSVM_pred	MPC	ExAC_ALL	gnomAD_exome_ALL	gnomAD_genome_ALL	pLI score (gnomAD v2.1.1)	mis_z (gnomAD v2.1.1)
KVOGM_71-1	5	86648999	C	T	RASA1	p.R250X	stopgain	.	.	.	.	.	1	3.0984
KVOGM_71-1	7	138429960	C	T	ATP6V0A4	p.T462T	synonymous_SNV	.	.	8.236e-06	4.061e-06	.	2.1504e-20	0.85465
KVOGM_73-1	10	115609823	T	A	DCLRE1A	p.R347R	synonymous_SNV	.	.	.	.	.	1.9357e-09	0.57924
KVOGM_73-1	9	139409992	C	A	NOTCH1	p.G616C	nonsynonymous_SNV	D	1.2257	.	.	.	1	3.4451
KVOGM1-1	19	33078161	C	A	PDCD5	p.F111L	nonsynonymous_SNV	T	0.366553	.	.	.	0.0036424	0.29773
KVOGM10-1	17	37822117	C	T	TCAP	p.R87W	nonsynonymous_SNV	D	0.961067	2.999e-05	3.792e-05	3.235e-05	0.18939	0.085633
KVOGM10-1	7	142651007	G	A	KEL	p.Q321X	stopgain	.	.	.	.	.	3.1154e-21	-0.64846
KVOGM11-1	1	221912779	G	A	DUSP10	p.T103I	nonsynonymous_SNV	T	0.357824	.	.	.	0.8335	1.1913
KVOGM11-1	11	117098989	C	G	PCSK7	p.T182T	synonymous_SNV	.	.	.	.	.	0.0041859	1.4859
KVOGM12-1	15	90344798	C	T	ANPEP	p.R537Q	nonsynonymous_SNV	T	0.290619	2.476e-05	2.034e-05	.	3.7492e-09	1.4312
KVOGM12-1	2	20838227	C	G	HS1BP3	p.E198Q	nonsynonymous_SNV	T	0.423414	.	.	.	1.1873e-06	0.1858
KVOGM121-1	7	129094326	T	C	STRIP2	p.C222R	nonsynonymous_SNV	T	0.384226	.	.	.	1.6433e-15	1.3202
KVOGM122-1	5	86659286	TTCTG	T	RASA1	p.V350Mfs*16	frameshift_deletion	.	.	.	.	.	1	3.0984
KVOGM126-1	11	67184895	G	A	CARNS1	p.S7S	synonymous_SNV	.	.	.	0	3.235e-05	2.0274e-06	1.0276
KVOGM126-1	17	10404499	C	T	MYH1	p.E1222E	synonymous_SNV	.	.	.	.	.	1.3645e-56	0.035684
KVOGM127-1	10	95790940	G	A	PLCE1	p.R46Q	nonsynonymous_SNV	T	0.0965606	8.321e-06	1.634e-05	.	5.6754e-11	1.381
KVOGM127-1	15	75042093	A	C	CYP1A2	p.Q5P	nonsynonymous_SNV	T	0.0765562	.	.	.	2.4795e-10	-0.41685
KVOGM127-1	16	65022215	C	T	CDH11	p.V282I	nonsynonymous_SNV	T	0.149921	1.652e-05	3.263e-05	.	0.9999	1.5868
KVOGM13-1	4	4249886	A	G	TMEM128	p.L15P	nonsynonymous_SNV	T	.	.	.	.	0.00019994	0.38074
KVOGM14-1	10	133981623	C	T	JAKMIP3	p.T900M	nonsynonymous_SNV	.	.	.	4.574e-05	0.0002	0.067007	1.32
KVOGM17-1	1	207087328	C	T	FCMR	p.R50Q	nonsynonymous_SNV	T	0.880102	2.471e-05	1.624e-05	3.231e-05	0	0.37
KVOGM17-1	6	154411221	G	A	OPRM1	p.R277Q	nonsynonymous_SNV	T	0.103849	2.484e-05	2.441e-05	3.23e-05	7.8882e-11	-0.61878
KVOGM20-1	10	69666624	TC	T	SIRT1	p.R341Afs*7	frameshift_deletion	.	.	.	.	.	0.087326	1.7946
KVOGM21-1	20	62729726	C	T	OPRL1	p.L229L	synonymous_SNV	.	.	4.155e-05	2.846e-05	.	0.48172	1.4137
KVOGM22-1	17	4837243	C	T	GP1BA	p.T448T	synonymous_SNV	.	.	0.0002	0.0127	0.0077	0.0032325	-0.30343
KVOGM23-1	1	160012153	G	A	KCNJ10	p.T57I	nonsynonymous_SNV	D	1.51167	.	.	.	0.1502	1.4764
KVOGM23-1	12	112888172	A	G	PTPN11	p.Y63C	nonsynonymous_SNV	D	2.14567	8.237e-06	8.137e-06	.	0.99998	3.1293
KVOGM23-1	22	42805487	A	G	NFAM1	p.L121P	nonsynonymous_SNV	T	0.454054	.	4.639e-06	.	6.2864e-05	0.26623
KVOGM23-1	6	152746660	G	C	SYNE1	p.S1708C	nonsynonymous_SNV	T	0.133941	.	.	.	3.1899e-52	-0.29069
KVOGM23-1	8	28929795	C	A	KIF13B	p.T1520T	synonymous_SNV	.	.	9.063e-05	6.511e-05	3.233e-05	2.1366e-12	2.0492
KVOGM26-1	11	1260200	G	A	MUC5B	p.A1133T	nonsynonymous_SNV	D	.	.	5.787e-06	.	0.99999	-2.8417
KVOGM26-1	12	49420060	C	T	KMT2D	p.C5230Y	nonsynonymous_SNV	D	1.55775	.	.	.	1	3.7288
KVOGM26-1	14	68038611	T	C	PLEKHH1	p.I526T	nonsynonymous_SNV	T	0.245158	.	.	.	4.6782e-09	1.9602
KVOGM26-1	20	61468530	C	A	COL9A3	p.P567T	nonsynonymous_SNV	T	0.342277	.	.	.	3.278e-12	-0.38224
KVOGM27-1	1	199997012	T	C	NR5A2	p.S13P	nonsynonymous_SNV	T	0.548579	.	8.339e-06	3.23e-05	0.23807	1.3828
KVOGM28-1	17	29761141	G	A	RAB11FIP4	.	splicing	.	.	.	.	.	0.99199	2.4923
KVOGM28-1	5	108698674	C	T	PJA2	p.E507K	nonsynonymous_SNV	T	0.0299531	.	.	.	0.02374	0.4257
KVOGM29-1	1	20416340	C	T	PLA2G5	p.R82C	nonsynonymous_SNV	T	0.672051	.	.	.	5.3834e-05	0.27298
KVOGM29-1	17	4918041	C	G	KIF1C	p.V525V	synonymous_SNV	.	.	.	.	.	0.71767	1.4012
KVOGM29-1	3	121417160	G	A	GOLGB1	p.A732V	nonsynonymous_SNV	T	0.179839	.	.	.	9.2969e-12	1.2901
KVOGM29-1	9	2086866	G	T	SMARCA2	p.R855L	nonsynonymous_SNV	D	1.66514	.	.	.	1	5.054
KVOGM30-1	10	127412443	A	G	EDRF1	p.I150V	nonsynonymous_SNV	T	0.341874	8.237e-06	8.123e-06	.	0.0043677	2.7017
KVOGM30-1	6	47976460	A	C	PTCHD4	p.C273G	nonsynonymous_SNV	T	0.555938	.	.	.	0.00016171	-0.072694
KVOGM32-1	4	79293964	G	A	FRAS1	p.V988M	nonsynonymous_SNV	T	0.0746739	0.0002	0.0002	0.0002	3.0802e-45	0.078042
KVOGM34-1	11	134257549	G	A	B3GAT1	p.P2L	nonsynonymous_SNV	T	0.892352	8.475e-06	1.222e-05	.	0.13521	2.4156
KVOGM34-1	19	47524391	A	C	NPAS1	p.L29L	synonymous_SNV	.	.	.	.	.	0.97067	1.7971
KVOGM35-1	6	29600122	G	C	GABBR1	p.P14R	nonsynonymous_SNV	T	0.61891	.	.	.	0.99991	4.8203
KVOGM35-1	8	135614842	G	A	ZFAT	p.R362X	stopgain	.	.	.	8.124e-06	.	1.275e-08	1.5988
KVOGM36-1	5	70308716	G	A	NAIP	p.D9D	synonymous_SNV	.	.	1.706e-05	4.252e-05	6.486e-05	0.00016166	0.40953
KVOGM38-1	12	12301928	G	A	LRP6	p.L1052L	synonymous_SNV	.	.	.	.	.	0.69664	2.7541
KVOGM38-1	19	7830087	C	T	CLEC4M	p.G49G	synonymous_SNV	.	.	6.59e-05	6.092e-05	6.471e-05	6.5585e-07	0.9158
KVOGM38-1	8	41832271	G	A	KAT6A	p.T478I	nonsynonymous_SNV	D	0.737336	.	.	.	1	2.0718
KVOGM4-1	7	44156467	G	A	POLD2	p.L243L	synonymous_SNV	.	.	8.279e-06	8.131e-06	.	0.00097201	1.6456
KVOGM40-1	17	79899266	C	T	MYADML2	p.E118K	nonsynonymous_SNV	T	.	.	.	6.475e-05	0.00011436	0.61479
KVOGM40-1	3	112996988	C	T	BOC	p.A529V	nonsynonymous_SNV	T	0.842555	.	4.061e-06	.	1.7426e-07	1.1948
KVOGM40-1	4	48550788	A	C	FRYL	p.L1603V	nonsynonymous_SNV	T	0.892516	.	.	.	0.99727	2.9587
KVOGM42-1	11	17579839	C	T	OTOG	p.Q325X	stopgain	.	.	.	.	.	6.6065e-37	1.9162
KVOGM42-1	7	99270539	C	T	CYP3A5	.	splicing	.	.	.	.	0.2653	6.2948e-17	1.1669
KVOGM42-1	16	29908195	C	T	SEZ6L2	p.T153T	synonymous_SNV	.	.	0.0004	0.0004	0.0006	0.11743	1.7545
KVOGM42-1	18	72124342	G	C	DIPK1C	p.S51S	synonymous_SNV	.	.	.	.	.	0	-0.04
KVOGM42-1	22	38369769	G	A	SOX10	p.I378I	synonymous_SNV	.	.	1.692e-05	1.267e-05	.	0.99166	2.7665
KVOGM42-1	3	48447130	C	T	PLXNB1	.	splicing	.	.	.	.	.	0.00038291	3.2333
KVOGM43-1	10	5788250	A	T	TASOR2	p.I956F	nonsynonymous_SNV	T	0.103032	.	.	.	0.31	-0.09
KVOGM43-1	19	14042626	G	A	PODNL1	p.T557M	nonsynonymous_SNV	.	.	.	.	0.0001	4.4042e-13	0.25196
KVOGM44-1	21	45113133	G	A	RRP1B	p.D716N	nonsynonymous_SNV	T	0.330305	8.341e-05	8.533e-05	6.471e-05	3.0653e-09	1.3868
KVOGM44-1	9	15920323	C	T	CCDC171	p.T1134I	nonsynonymous_SNV	T	.	.	.	.	3.035e-47	-3.3228
KVOGM44-1	X	23803888	G	A	SAT1	p.G144D	nonsynonymous_SNV	D	2.52956	.	.	.	0.8706	1.7058
KVOGM45-1	19	18981072	G	A	GDF1	p.L15L	synonymous_SNV	.	.	.	.	.	0.41237	1.694
KVOGM45-1	7	142654982	C	T	KEL	p.G202S	nonsynonymous_SNV	T	0.158896	.	.	.	3.1154e-21	-0.64846
KVOGM45-1	X	70368048	C	T	NLGN3	p.T150M	nonsynonymous_SNV	T	1.7409	.	.	.	0.97641	4.206
KVOGM48-1	22	50301430	G	A	ALG12	p.R311C	nonsynonymous_SNV	D	0.772935	1.651e-05	8.124e-06	3.231e-05	1.1758e-07	-0.193
KVOGM5-1	15	44150965	T	G	WDR76	p.Y502X	stopgain	.	.	.	.	.	2.7667e-09	0.46165
KVOGM5-1	2	187698677	C	T	ZSWIM2	p.R275H	nonsynonymous_SNV	D	0.0637727	4.14e-05	2.444e-05	.	3.8377e-15	-0.95151
KVOGM5-1	4	114214663	T	C	ANK2	p.V794A	nonsynonymous_SNV	D	1.66224	.	.	3.231e-05	1	1.9641
KVOGM51-1	13	99339919	C	A	SLC15A1	p.M581I	nonsynonymous_SNV	T	0.0492909	.	.	.	4.9948e-13	-0.04042
KVOGM52-1	9	139751975	G	C	MAMDC4	p.A755P	nonsynonymous_SNV	T	0.0879731	.	.	.	1.3953e-51	-0.84091
KVOGM56-1	11	128963545	G	A	ARHGAP32	p.L154L	synonymous_SNV	.	.	.	.	.	0.99978	1.8072
KVOGM58-1	1	5927827	G	A	NPHP4	p.R1149C	nonsynonymous_SNV	D	0.451543	3.327e-05	6.14e-05	0.0001	1.743e-29	-0.24249
KVOGM6-1	10	12149989	C	G	DHTKD1	p.S710C	nonsynonymous_SNV	D	0.389523	.	.	.	2.7884e-30	-0.11599
KVOGM63-1	16	72120551	G	C	TXNL4B	p.L91L	synonymous_SNV	.	.	.	.	.	0.0043549	-0.79392
KVOGM63-1	22	51065830	C	T	ARSA	p.A77T	nonsynonymous_SNV	D	.	.	.	.	1.0893e-11	0.38013
KVOGM64-1	4	860235	G	A	GAK	p.S987L	nonsynonymous_SNV	T	0.155669	8.308e-06	1.22e-05	.	0.0051818	0.020961
KVOGM65-1	1	173726216	G	A	KLHL20	p.G357R	nonsynonymous_SNV	T	2.12284	.	.	.	0.0094141	3.613
KVOGM7-1	13	39432116	C	T	FREM2	p.S2387S	synonymous_SNV	.	.	.	.	.	3.5958e-11	-0.85877
KVOGM7-1	2	239051444	C	T	KLHL30	p.P260L	nonsynonymous_SNV	T	0.157283	.	.	.	5.4481e-11	0.50669
KVOGM7-1	22	31042915	T	G	SLC35E4	p.L317R	nonsynonymous_SNV	D	1.37927	.	.	.	0.015961	0.99138
KVOGM74-1	18	32920500	T	C	ZNF24	p.S39G	nonsynonymous_SNV	T	0.540597	.	.	.	0.98114	2.0467
KVOGM74-1	19	58233739	G	A	ZNF671	p.D34D	synonymous_SNV	.	.	.	.	.	4.2147e-08	0.12905
KVOGM8-1	16	11827926	C	A	TXNDC11	p.V161L	nonsynonymous_SNV	T	0.248254	8.251e-06	4.353e-06	.	1.6814e-10	-1.2814
KVOGM80-1	3	157177875	T	G	VEPH1	p.R208S	nonsynonymous_SNV	T	.	.	.	.	2.296e-22	-0.21309
KVOGM9-1	17	7851859	G	A	CNTROB	p.R812Q	nonsynonymous_SNV	T	0.517494	.	.	.	1.8222e-16	0.67374
KVOGM9-1	X	135430899	T	C	ADGRG4	p.S1678S	synonymous_SNV	.	.	.	.	.	0	-0.83
KVOGM92-1	17	39038867	G	C	KRT20	p.Q144E	nonsynonymous_SNV	T	0.440979	.	.	.	9.0776e-11	0.36924
VOGM100-1	1	212002556	T	C	LPGAT1	p.N28S	nonsynonymous_SNV	D	0.541252	.	.	.	0.98041	2.3913
VOGM100-1	12	109853342	C	G	MYO1H	p.A489G	nonsynonymous_SNV	D	0.291397	.	.	.	2.0646e-25	0.65209
VOGM102-1	20	42680158	G	A	TOX2	p.Q166Q	synonymous_SNV	.	.	.	.	.	0.031987	0.59499
VOGM107-1	10	102541035	G	A	PAX2	p.A208T	nonsynonymous_SNV	D	0.296778	4.118e-05	3.656e-05	0.0001	0.66999	1.4895
VOGM110-1	13	103401298	T	C	CCDC168	p.P583P	synonymous_SNV	.	.	.	0	3.232e-05	1.2813e-06	2.344
VOGM110-1	3	58134580	G	T	FLNB	.	splicing	.	.	.	.	.	6.0505e-10	2.1406
VOGM111-1	8	95188883	T	C	CDH17	p.I104V	nonsynonymous_SNV	T	0.0573072	.	.	.	3.4172e-14	0.35086
VOGM113-1	19	47885311	G	A	DHX34	p.G1125R	nonsynonymous_SNV	T	0.25393	.	2.844e-05	9.699e-05	6.5588e-13	-0.084434
VOGM113-1	3	50295116	C	A	GNAI2	p.L338L	synonymous_SNV	.	.	.	.	.	0.89194	3.1524
VOGM114-1	12	306563	A	G	SLC6A12	p.I352T	nonsynonymous_SNV	D	1.13282	.	.	.	1.2837e-08	1.5854
VOGM114-1	19	54965637	T	C	LENG8	p.M152T	nonsynonymous_SNV	T	0.454605	.	.	.	0.99938	1.3474
VOGM46-1	11	111571699	G	C	SIK2	p.G190R	nonsynonymous_SNV	T	2.43585	.	.	.	0.99651	2.5517
VOGM46-1	19	10625136	A	G	S1PR5	p.T184T	synonymous_SNV	.	.	.	.	.	0.15713	1.453
VOGM46-1	5	60628111	C	A	ZSWIM6	A:p.R4R	synonymous_SNV	.	.	.	.	.	1	4.1751
"D" and "T" respectively denote damaging and tolerated missense variants called by MetaSVM.
