# Supplementary material for: Mutation of key signaling regulators of cerebrovascular development in vein of Galen malformations
Source: Nat Commun. 2023 Nov 17;14:7452. doi: 10.1038/s41467-023-43062-z (PMC10656524; doi:10.1038/s41467-023-43062-z)
Supplement: Supplementary file 6 — Supplementary Data 3 [file 41467_2023_43062_MOESM6_ESM.xlsx]

## Sheet: Sheet1
Proband Code	Gender	Ethnicity	Fetal age at diagnosis (weeks)	Postnatal age of diagnosis	Gene	Amino Acid Change	Type	Transmission	Proband with Capillary Malformation	Relatives with Capillary Malformation	Other phenotypes
KVOGM1	Male	European		7 months					N	N	Neurodevelopmental delay
KVOGM2	Male	Undetermined	33						N	N
KVOGM3	Female	European	31						N	N
KVOGM4	Male	European		2-3 days					N	N
KVOGM5	Male	Mexican							N	N	Cystic fibrosis
KVOGM6	Female	European	35						N	N
KVOGM7	Female	European		1 year					N	Y	Pulmonary valve stenosis, Neurodevelopmental delay
KVOGM8	Male	European							N	Y	Neurodevelopmental delay, seizures
KVOGM9	Female	European	38						N	N	Patent ductus arteriosus, patent foramen ovale, seizures
KVOGM10	Male	European	34		KEL	p.Q321X	Stopgain	De novo	N	Y	Neurodevelopmental delay, brachio-cephalic fistula, seizures, pulmonary hypertension
KVOGM11	Male	European							N	N	Neurodevelopmental delay
KVOGM12	Male	European		13 months					Y	Y	Neurodevelopmental delay
KVOGM13	Male	European		3 months					N	N	Small hole in heart, collapsed jugular veins, transient ischemic attack, asthma, neurodevelopmental delay, recurrent epistaxis
KVOGM14	Male	European		9 months					N	N	Neurodevelopmental delay, seizures
KVOGM15	Male	European		3 days					N	Y	Patent ductus arteriosus, neurodevelopmental delay
KVOGM16	Male	European		1st day of life					N	Y	Hepatomegaly, feeding disorder, neurodevelopmental delay, seizures
KVOGM17	Male	European		2.7					N	Y	Neurodevelopmental delay, seizures
KVOGM18	Male	European	40		EPHB4	p.F867L	Dmis	Transmitted	N	Y	Cerebral palsy, hemiplegia, macular scarring, visual neglect, neurodevelopmental delay, seizures
KVOGM20	Female	European		6 months					Y	Y	Neurodevelopmental delay, hydrocephalus, seizures
KVOGM21	Male	European		17 months					N	N	Supraventricular tachycardia, arthritis, scoliosis, headaches, seizure
KVOGM22	Female	European		5 months					N	N	Recurrent sinus infections, recurrent otitis media, prominent v eins on the face and scaalp
KVOGM23	Female	European	32		PTPN11	p.Y63C	Dmis	De novo	N	N
KVOGM24	Male	European		8 years					N	N	Headaches, recurrent epistaxis
KVOGM25	Male	European		19 days	EPHB4	p.A509G	Dmis	Transmitted	N	N	Sternum excavatum, neurodevelopmental delay
KVOGM26	Male	European		Day of birth					N	N	Abnormal facies (low set ears, large hands, long and everted palpebral fissures), hypothyroidism, neurodevelopmental delay, seizures
KVOGM27	Male	African	36						N	Y	Neurrodevelopmental delay
KVOGM28	Male	European		2 days					N	Y	Cortical visual impairement, asthma, cerebral palsy, neurodevelopmental delay, seizure
KVOGM29	Male	European	38						N	Y	Neurodevelopmental delay, seizure
KVOGM30	Male	European		5 days					N	Y	Neurodevelopmental delay, seizures
KVOGM31	Female	European		11 months					N	N	Asthma, neurodevelopmental delay, seizures
KVOGM32	Male	European		7 days					N	Y
KVOGM33	Female	Mexican		At birth	EPHB4	p.K650N	Dmis	Transmitted	N	Y	Cardiomegaly, pulmonary hypertension, neurodevelopmental delay
KVOGM34	Male	European	35						N	N	ADD/ADHD, Anxiety, oppositional defiant disorderr, sensory integration, neurodevelopmental delay
KVOGM35	Male	European	37						Y	Y	Seizures
KVOGM36	Female	European		3.5 months					N	Y	Neurodevelopmental delay
KVOGM37	Male	European	36						N	Y	Neurodevelopmental delay
KVOGM38	Male	Mexican		6 days					Y	N	Neurodevelopmental delay, hydrocephalus, seizures
KVOGM39	Male	European	36						N	N	Neurodevelopmental delay
KVOGM40	Male	European		3 months					N	Y	Cerebral palsy, legally blind, gastroesophageal reflux disease, neurodevelopmental delay, seizures
KVOGM41	Male	European		14 months					N	Y	Attention deficit hyperactivity disorder, major depressive disorder with psychotic feactures, neurdevelopmental delay, seizures
KVOGM42	Female	Mexican		6 months					Y	Y	Cerebral palsy, neurodevelopmental delay, seizures
					RASA1	p.R709X	Stopgain	Transmitted
KVOGM43	Male	African		14 months					N	Y
KVOGM44	Male	European		9 months					Y	Y	Atrial spetal defect, partial anamoloous pulmonary venous return
KVOGM45	Female	European		6 months	KEL	p.G202S	mis	De novo	N	Y	Neurodevelopmental delay, seizures
KVOGM46	Male	European		1 year	NOTCH1	p.V2213M	Dmis	Transmitted	N	N
KVOGM47	Male	European	29						N	N	Hypospadias, neurodevelopmental delay
KVOGM48	Female	European		At birth	RASA1	p.Y695*	Stopgain	Transmitted	Y	Y	Neurodevelopmental delay
KVOGM49	Male	Undetermined		16 months					N	N	Neurodevelopmental delay
KVOGM50	Male	European		1 week					N	N	Accomdative esotropia, left eye amblyopia, neurodevelopmental delay, seizures
KVOGM51	Female	European							N	N
KVOGM52	Female	European							N	N
KVOGM53	Male	European		18 months					N	Y	Neurodevelopmental delay
KVOGM54	Female	European	38						N	Y
KVOGM55	Female	European	20						N	N
KVOGM56	Male	European		8 months					N	Y
KVOGM57	Male	African American		13 years					N	N
KVOGM58	Male	East_Asian		82 days					N	N	Neurodevelopmental delay
KVOGM59	Female	East_Asian	38						N	N
KVOGM60	Male	European		Day of birth					N	N	Hydrocele
KVOGM63	Female	European							N	Y	Neurodevelopmental delay
KVOGM64	Female	European		3 weeks					N	Y	Patent ductus arteriosus, fistula in neck, neurodevelopmental delay, seizures
KVOGM65	Male	East_Asian		4 months					N	N	Neurodevelopmental delay, seizures
KVOGM66	Male	East_Asian	30						N	N
KVOGM68	Female	European		9.5 months					N	N	Neurodevelopmental delay
KVOGM69	Female	Undetermined		18 months					N	N	Neurodevelopmental delay, recurrent epistaxis
KVOGM70	Female	European	36						N	N	Neurodevelopmental delay
KVOGM71	Female	African			RASA1	p.R427X	Stopgain	De novo	Y	N
KVOGM72	Male	East_Asian	36						N	N
					EPHB4	p.R838W	Dmis	Transmitted
KVOGM73	Female	European	21		NOTCH1	p.G616C	Dmis	De novo	N	N	Moyamoya (stenosis of ICA, MCA, ACA, and cortical vessels), neurodevelopmental delay
KVOGM74	Female	European	32						Y	N	Neurodevelopmental delay
KVOGM77	Female	European							N	Y
KVOGM80	Female	East_Asian	33						N	N	Neurodevelopmental delay, seizures
KVOGM82	Male	European							N	N
KVOGM83	Male	European			NOTCH1	p. D1064N	Dmis	Unphased	N	N
KVOGM84	Male	European	25						N	N	Autism spectrum disorder, neurodevelopmental delay
KVOGM86	Male	European		3 days old					N	N	Attention deficit hyperactivity disorder, neurodevelopmental delay, seizures
KVOGM88	Male	European							N	N
KVOGM89	Male	European		4 y.o.	ITGB1	p.S785fs	Frameshift deletion	Unphased	N	N	Neurodevelopmental delay
KVOGM90	Female	European							N	N
KVOGM91	Female	European		13 months	ACVRL1	p.C344Y	Frameshift deletion	Unphased	N	N	Normal pressure hydrocephalus, neurodevelpmental delay
KVOGM92	Male	European		4 y.o.					Y	N
KVOGM93	Male	European	32						N	N	Cholelithiasis
KVOGM94	Female	African American	20						N	N
KVOGM95	Female	European			RASA1	p.H743Tfs*24	Frameshift deletion	Transmitted	N	N	Deaf left ear
KVOGM96	Male	European							N	N
KVOGM117	Female	European							N	N
KVOGM118	Male	European							N	N
KVOGM119	Male	European		24 hours					N	N	Ulcerative Colitis, Seizures, Cortical blindness, Neurodevelopmental delay
KVOGM120	Male	European	33						N	N	Neurodevelopmental delay, seizures
KVOGM121	Male	Undetermined	37						N	N	Renal failure
KVOGM122	Male	European		April 2019 (5)	RASA1	p.V527Mfs*16	Frameshift deletion	De novo	Y	N
KVOGM123	Male	European		1 day postnatal; diagnosed by MRI and EKG					Y	N	Neurodevelopmental delay
KVOGM124	Female	East_Asian							N	N
KVOGM125	Male	East_Asian							N	N
KVOGM126	Female	Mexican		1 day					Y	N
KVOGM127	Male	European		Day of birth					N	N	Seizures, cortical visual impairment
KVOGM130	Male	European	33						N	Y	Neurodevelopmental delay
KVOGM131	Female	European	36						Y	Y	Neurodevelopmental delay
VOGM100	Female	Mexican	34		ACVRL1	p.R484Q	Dmis	Transmitted	N	N	Neurodevelopmental delay, recurrent epistaxis, seizures
VOGM101	Male	European	36						Y	Y	Cerebral palsy, cortical visual impairment, hip dysplasia, neurodevelopmental delay, seizures
VOGM102	Male	European							N	N	Attention deficit hyperactivity disorder, recurrent epistaxis
VOGM103	Female	European		6 months					N	N
VOGM104	Male	European		3 days					Y	Y	Cerebral palsy, neurodevelopmental delay, seizures
VOGM105	Male	European		2 months	ITGB1	c.2331-2 A>G	Frameshift deletion	Transmitted	Y	Y	Chiari I malformation, seizures
VOGM106	Male	European		6 months					N	N	Attention deficit hyperactivity disorder, hernia, neurodevelopmental delay
VOGM107	Female	European		3-5 days					N	N	Medulloblastoma, neurodevelopmental delay, seizures
VOGM108	Male	European		2 months					Y	Y	Asthma
VOGM109	Male	Mexican		3 days					Y	Y	Cerebral palsy, cortical visual impairment, chronic lung disease, neurodevelopmental delay, seizures
VOGM110	Female	European	39						N	N
VOGM111	Male	European	31						N	Y	Cerebral palsy, acid reflux, left renal agenesis, precocious puberty, regurgitating heart valve, neurodevelopmental delay (non-ambulatory, non-verbal), seizures
VOGM112	Male	European	36						N	N
VOGM113	Male	European		2 days					N	N	Chiari I malformation
VOGM114	Female	European		11 months					Y	Y
VOGM115	Male	European		3 months	EPHB4	p.E432Gfs*7	Frameshift deletion	Transmitted	N	Y	Neurodevelopmental delay, seizures
