# Supplementary material for: Mutation of key signaling regulators of cerebrovascular development in vein of Galen malformations
Source: Nat Commun. 2023 Nov 17;14:7452. doi: 10.1038/s41467-023-43062-z (PMC10656524; doi:10.1038/s41467-023-43062-z)
Supplement: Supplementary file 8 — Source Data File [file 41467_2023_43062_MOESM8_ESM.xlsx]

## Sheet: Figure 1e
Figure 1e	1st panel: cMYC
	1st panel: TUBB
	2nd panel: ACTB
	2nd panel: EPHB4

## Sheet: Figure 1f
Figure 1f	ActB full blots
	EPHB4

## Sheet: Figure 1g
Figure 1g	EPHB4
	pTYR_long
	pTYR_Short

## Sheet: Figure 5a
Figure 5 a
	WT	Het	Hom
	10	22	0

## Sheet: Figure 5c
Figure 5c
	WT	Het	Hom
	1.92	1.96	1.7
	1.87	1.93	1.46
	1.92	2.07	1.63
	2.45	2.1	1.55
	2.28	1.94	1.6
	2.08	2.59	1.16
	2.08	1.83	1.41
	2.11	2.49	1.51
	2.07	2.71
	1.96	2.61
		2.09
		2.07
		2.01
		1.92
		1.89
		1.78
		1.8
		2.05

## Sheet: Figure 7c
Figure 7c
Skin
	Cre+
		Total vessels counted per field	No. active Caspase-3+	Percent active Caspase-3+
		10	4	40
		8	7	87.5
		7	3	42.8571
		7	6	85.7143
		6	4	66.6667
		7	2	28.5714
		6	4	66.6667
	Cre-
		7	0	0
		6	0	0
		5	0	0
		10	0	0
		8	0	0
Brain
	Cre+
		Total vessels counted per field	No. active Caspase-3+	Percent active Caspase-3+
		7	2	28.5714
		6	4	66.6667
		5	4	80
	Cre-	7	0	0
		8	0	0
		6	0	0
